# Supplementary material for: Using eye tracking and gaze pattern analysis to test a “dirty bomb” decision aid in a pilot RCT in urban adults with limited literacy
Source: BMC Med Inform Decis Mak. 2016 Jun 8;16:67. doi: 10.1186/s12911-016-0304-5 (PMC4897859; doi:10.1186/s12911-016-0304-5)
Supplement: Additional file 1: — a. Eye tracking video of Intervention condition – what about my kids and family. b. Eye tracking video of Control condition – what about my kids and family. (ZIP 32338 kb) [file 12911_2016_304_MOESM1_ESM.zip]

Archive with 2 entries (2 files):
- Additional File 1a - Intervention slide, what about my kids and familyR1.avi
- Additional File 1b - Control slide, what about my kids and familyR1.wmv
